# Supplementary material for: CRISPR/Cas9-Based Mutagenesis of Histone H3.1 in Spinal Dynorphinergic Neurons Attenuates Thermal Sensitivity in Mice
Source: Int J Mol Sci. 2022 Mar 15;23(6):3178. doi: 10.3390/ijms23063178 (PMC8955318; doi:10.3390/ijms23063178)
Supplement: Supplementary file 1 [file ijms-23-03178-s001.zip]

Archive with 1 entries (1 files):
- ijms-1541263-supplementary.pdf
